# Supplementary material for: Spasmolytic Activity of 1,3-Disubstituted 3,4-Dihydroisoquinolines
Source: Biomedicines. 2024 Jul 13;12(7):1556. doi: 10.3390/biomedicines12071556 (PMC11275145; doi:10.3390/biomedicines12071556)
Supplement: Supplementary file 1 [file biomedicines-12-01556-s001.zip]

Archive with 1 entries (1 files):
- biomedicines-3074789-supplementary.pdf
